# Supplementary material for: Evaluation of the Antioxidant and Antimicrobial Activity of Natural Deep Eutectic Solvents (NADESs) Based on Primary and Specialized Plant Metabolites
Source: Molecules. 2025 Oct 29;30(21):4219. doi: 10.3390/molecules30214219 (PMC12609234; doi:10.3390/molecules30214219)
Supplement: Supplementary file 1 [file molecules-30-04219-s001.zip]

Archive with 1 entries (1 files):
- molecules-3937647-supplementary.pdf
